# Supplementary material for: Porcine salivary carbonic anhydrase VI is involved in the pathogenesis of disease
Source: Front Vet Sci. 2026 Jan 7;12:1675415. doi: 10.3389/fvets.2025.1675415 (PMC12819230; doi:10.3389/fvets.2025.1675415)
Supplement: Supplementary file 1 [file Table_1.xlsx]

## Sheet: Hoja1
Health status	Group	Sex	Breed	Aproximate weight	Farm of origin
Lameness	Inflammatory	Male	Large White	110	1
Lameness & tail biting	Inflammatory	Male	Large White	110	1
Tail biting	Tail biting	Male	Large White	110	1
Lameness & tail biting	Inflammatory	Male	Large White	110	1
Lameness & tail biting	Inflammatory	Male	Large White	110	1
Lameness	Inflammatory	Male	Large White	110	1
Tail biting	Tail biting	Male	Large White	110	1
Lameness & tail biting	Inflammatory	Male	Large White	110	1
Lameness & rachitic	Inflammatory	Male	Large White	110	1
Tail biting	Tail biting	Male	Large White	110	1
Lameness	Inflammatory	Male	Large White	110	1
Tail biting	Tail biting	Male	Large White	110	1
Tail biting	Tail biting	Male	Large White	110	1
Tail biting	Tail biting	Male	Large White	110	1
Tail biting	Tail biting	Male	Large White	110	1
Tail biting	Tail biting	Male	Large White	110	1
Tail biting	Tail biting	Male	Large White	110	1
Tail biting	Tail biting	Male	Large White	110	1
Tail biting	Tail biting	Male	Large White	110	1
Tail biting	Tail biting	Male	Large White	110	1
Lameness & tail biting	Inflammatory	Male	Large White	110	1
Lameness & tail biting	Inflammatory	Male	Large White	110	1
Tail biting	Tail biting	Male	Large White	110	1
Tail biting	Tail biting	Male	Large White	110	1
Tail biting	Tail biting	Male	Large White	110	1
Tail biting	Tail biting	Male	Large White	110	1
Tail biting	Tail biting	Male	Large White	110	1
Tail biting	Tail biting	Male	Large White	110	1
Tail biting	Tail biting	Male	Large White	110	1
Tail biting	Tail biting	Male	Large White	110	1
Tail biting	Tail biting	Male	Large White	110	1
Tail biting	Tail biting	Male	Large White	110	1
Tail biting	Tail biting	Male	Large White	110	1
Tail biting	Tail biting	Male	Large White	110	1
Tail biting	Tail biting	Male	Large White	110	1
Tail biting	Tail biting	Male	Large White	110	1
Tail biting	Tail biting	Male	Large White	110	1
Tail biting	Tail biting	Male	Large White	110	1
Tail biting	Tail biting	Male	Large White	110	1
Dyspnea, fever, growth retardation & ear biting	Mixed	Female	F1 Danbred x Duroc Danbred	22	2
Dyspnea, fever & growth retardation	Respiratory	Female	F1 Danbred x Duroc Danbred	22	2
Dyspnea, fever, growth retardation & ear biting	Mixed	Female	F1 Danbred x Duroc Danbred	22	2
Dyspnea, fever & growth retardation	Respiratory	Female	F1 Danbred x Duroc Danbred	22	2
Dyspnea, fever & growth retardation	Respiratory	Female	F1 Danbred x Duroc Danbred	22	2
Dyspnea, fever & growth retardation	Respiratory	Female	F1 Danbred x Duroc Danbred	22	2
Dyspnea, fever & growth retardation	Respiratory	Female	F1 Danbred x Duroc Danbred	22	2
Dyspnea, fever & growth retardation	Respiratory	Male	F1 Danbred x Duroc Danbred	22	2
Dyspnea, fever & growth retardation	Respiratory	Male	F1 Danbred x Duroc Danbred	22	2
Dyspnea, fever & growth retardation	Respiratory	Male	F1 Danbred x Duroc Danbred	22	2
Dyspnea, fever & growth retardation	Respiratory	Male	F1 Danbred x Duroc Danbred	22	2
Dyspnea, fever & growth retardation	Respiratory	Male	F1 Danbred x Duroc Danbred	22	2
Dyspnea, fever & growth retardation	Respiratory	Male	F1 Danbred x Duroc Danbred	22	2
Dyspnea, fever & growth retardation	Respiratory	Male	F1 Danbred x Duroc Danbred	22	2
Tail biting	Tail biting	Male	F1 Danbred x Duroc Danbred	30	2
Growth retardation	Respiratory	Male	F1 Danbred x Duroc Danbred	26	2
Lameness	Inflammatory	Male	F1 Danbred x Duroc Danbred	35	2
Tail biting, dyspnea & growth retardation	Mixed	Male	F1 Danbred x Duroc Danbred	20	2
Dyspnea & Lameness	Mixed	Male	F1 Danbred x Duroc Danbred	20	2
Dyspnea	Respiratory	Male	F1 Danbred x Duroc Danbred	20	2
Dyspnea & growth retardation	Respiratory	Male	F1 Danbred x Duroc Danbred	20	2
Dyspnea	Respiratory	Male	F1 Danbred x Duroc Danbred	20	2
Growth retardation & shaggy hair	Respiratory	Male	F1 Danbred x Duroc Danbred	20	2
Dyspnea, growth retardation & shaggy hair	Respiratory	Male	F1 Danbred x Duroc Danbred	20	2
Dyspnea, fever & growth retardation	Respiratory	Male	F1 Danbred x Duroc Danbred	20	2
Dyspnea, fever & growth retardation	Respiratory	Male	F1 Danbred x Duroc Danbred	20	2
Dyspnea, fever & dehydratation	Respiratory	Male	F1 Danbred x Duroc Danbred	20	2
Growth retardation & ear biting	Mixed	Female	F1 Danbred x Duroc Danbred	20	2
Dyspnea, fever & growth retardation	Respiratory	Female	F1 Danbred x Duroc Danbred	20	2
Growth retardation & mucus	Respiratory	Female	F1 Danbred x Duroc Danbred	20	2
Growth retardation	Respiratory	Female	F1 Danbred x Duroc Danbred	20	2
Growth retardation & fever	Respiratory	Female	F1 Danbred x Duroc Danbred	20	2
Growth retardation & fever	Respiratory	Female	F1 Danbred x Duroc Danbred	20	2
Growth retardation & fever	Respiratory	Female	F1 Danbred x Duroc Danbred	20	2
Growth retardation & fever	Respiratory	Female	F1 Danbred x Duroc Danbred	20	2
Diarrhea, growth retardation & dehydratation	Gastrointestinal	Male	F1 Danbred x Duroc Danbred	20	2
Diarrhea, growth retardation	Gastrointestinal	Male	F1 Danbred x Duroc Danbred	20	2
Dyspnea & growth retardation	Respiratory	Male	F1 Danbred x Duroc Danbred	20	2
Growth retardation	Respiratory	Male	F1 Danbred x Duroc Danbred	20	2
Dyspnea, fever & growth retardation	Respiratory	Male	F1 Danbred x Duroc Danbred	20	2
Dyspnea, fever, growth retardation and shaggy hair	Respiratory	Male	F1 Danbred x Duroc Danbred	20	2
Dyspnea, fever & growth retardation	Respiratory	Male	F1 Danbred x Duroc Danbred	20	2
Dyspnea, fever, growth retardation and shaggy hair	Respiratory	Male	F1 Danbred x Duroc Danbred	20	2
Dyspnea & growth retardation	Respiratory	Male	F1 Danbred x Duroc Danbred	20	2
Dyspnea, fever, growth retardation and shaggy hair	Respiratory	Male	F1 Danbred x Duroc Danbred	20	2
Dyspnea & growth retardation	Respiratory	Male	F1 Danbred x Duroc Danbred	20	2
Dyspnea & growth retardation	Respiratory	Male	F1 Danbred x Duroc Danbred	20	2
Dyspnea & growth retardation	Respiratory	Male	F1 Danbred x Duroc Danbred	20	2
Fatigue, cough & Lameness	Mixed	Male	F1 Danbred x Duroc Danbred	22	3
Fatigue & cough	Respiratory	Male	F1 Danbred x Duroc Danbred	22	3
Fatigue & cough	Respiratory	Male	F1 Danbred x Duroc Danbred	22	3
Fatigue & cough	Respiratory	Male	F1 Danbred x Duroc Danbred	22	3
Fatigue & cough	Respiratory	Male	F1 Danbred x Duroc Danbred	22	3
Fatigue & cough	Respiratory	Male	F1 Danbred x Duroc Danbred	22	3
Fatigue & cough	Respiratory	Male	F1 Danbred x Duroc Danbred	22	3
Fatigue & cough	Respiratory	Male	F1 Danbred x Duroc Danbred	22	3
Fatigue & cough	Respiratory	Male	F1 Danbred x Duroc Danbred	22	3
Fatigue & cough	Respiratory	Male	F1 Danbred x Duroc Danbred	22	3
Fatigue & cough	Respiratory	Male	F1 Danbred x Duroc Danbred	22	3
Fatigue & cough	Respiratory	Male	F1 Danbred x Duroc Danbred	22	3
Fatigue & cough	Respiratory	Male	F1 Danbred x Duroc Danbred	22	3
Fatigue & cough	Respiratory	Male	F1 Danbred x Duroc Danbred	22	3
Fatigue & cough	Respiratory	Male	F1 Danbred x Duroc Danbred	22	3
Fatigue & cough	Respiratory	Male	F1 Danbred x Duroc Danbred	22	3
Fatigue & cough	Respiratory	Male	F1 Danbred x Duroc Danbred	22	3
Fatigue & cough	Respiratory	Male	F1 Danbred x Duroc Danbred	22	3
Fatigue & cough	Respiratory	Male	F1 Danbred x Duroc Danbred	22	3
Fatigue & cough	Respiratory	Male	F1 Danbred x Duroc Danbred	22	3
Tail biting	Tail biting	Male	F1 Danbred x Duroc Danbred	50	4
Diarrhea & lameness	Mixed	Male	F1 Danbred x Duroc Danbred	50	4
Growth retardation	Respiratory	Male	F1 Danbred x Duroc Danbred	50	4
Growth retardation	Respiratory	Male	F1 Danbred x Duroc Danbred	50	4
Fatigue & growth retardation	Respiratory	Male	F1 Danbred x Duroc Danbred	50	4
Lameness	Inflammatory	Male	F1 Danbred x Duroc Danbred	50	4
Fatigue & lameness	Mixed	Male	F1 Danbred x Duroc Danbred	50	4
Lameness	Inflammatory	Male	F1 Danbred x Duroc Danbred	50	4
Growth retardation	Respiratory	Male	F1 Danbred x Duroc Danbred	50	4
Growth retardation & rachitic	Respiratory	Male	F1 Danbred x Duroc Danbred	50	4
Abscesses	Inflammatory	Male	F1 Danbred x Duroc Danbred	50	4
Fatigue	Respiratory	Male	F1 Danbred x Duroc Danbred	50	4
Fatigue & growth retardation	Respiratory	Male	F1 Danbred x Duroc Danbred	50	4
Tail biting	Tail biting	Male	F1 Danbred x Duroc Danbred	50	4
Diarrhea, growth retardation	Gastrointestinal	Male	F1 Danbred x Duroc Danbred	50	4
Tail biting	Tail biting	Male	F1 Danbred x Duroc Danbred	50	4
Tail biting chronic	Tail biting	Male	F1 Danbred x Duroc Danbred	50	4
Tail biting chronic	Tail biting	Male	F1 Danbred x Duroc Danbred	50	4
Tail biting chronic & abscess	Inflammatory	Male	F1 Danbred x Duroc Danbred	50	4
Fatigue, growth retardation & abscesses	Mixed	Male	F1 Danbred x Duroc Danbred	50	4
Tail biting	Tail biting	Male	F1 Danbred x Duroc Danbred	50	4
Tail biting, fatigue, cianosis & growth retardation	Mixed	Male	F1 Danbred x Duroc Danbred	50	4
Lameness & tail biting	Inflammatory	Male	F1 Danbred x Duroc Danbred	50	4
Tail biting & dermatitis	Inflammatory	Male	F1 Danbred x Duroc Danbred	50	4
Dermatitis & growth retardation	Mixed	Male	F1 Danbred x Duroc Danbred	50	4
Fatigue & growth retardation	Respiratory	Male	F1 Danbred x Duroc Danbred	50	4
Abscesses	Inflammatory	Male	F1 Danbred x Duroc Danbred	50	4
Lameness	Inflammatory	Male	F1 Danbred x Duroc Danbred	50	4
Dermatitis	Inflammatory	Male	F1 Danbred x Duroc Danbred	50	4
Tail biting	Tail biting	Male	F1 Danbred x Duroc Danbred	50	4
Abscesses	Inflammatory	Male	F1 Danbred x Duroc Danbred	50	4
Lameness & diarrhea	Mixed	Male	F1 Danbred x Duroc Danbred	50	4
Fatigue & abscesses	Mixed	Male	F1 Danbred x Duroc Danbred	50	4
Dermatitis	Inflammatory	Male	F1 Danbred x Duroc Danbred	50	4
Abscesses	Inflammatory	Male	F1 Danbred x Duroc Danbred	50	4
Otohematoma	Inflammatory	Male	F1 Danbred x Duroc Danbred	50	4
Lameness	Inflammatory	Male	F1 Danbred x Duroc Danbred	100	4
Lameness & abdominal swelling	Mixed	Male	F1 Danbred x Duroc Danbred	100	4
Lameness	Inflammatory	Male	F1 Danbred x Duroc Danbred	100	4
Rectal prolapse	Gastrointestinal	Male	F1 Danbred x Duroc Danbred	100	4
Tail biting	Tail biting	Male	F1 Danbred x Duroc Danbred	100	4
Lameness	Inflammatory	Male	F1 Danbred x Duroc Danbred	100	4
Lameness	Inflammatory	Male	F1 Danbred x Duroc Danbred	100	4
Tail biting	Tail biting	Male	F1 Danbred x Duroc Danbred	100	4
Lameness	Inflammatory	Male	F1 Danbred x Duroc Danbred	100	4
Lameness	Inflammatory	Male	F1 Danbred x Duroc Danbred	100	4
Fatigue & growth retardation	Respiratory	Male	F1 Danbred x Duroc Danbred	100	4
Lameness & growth retardation	Mixed	Male	F1 Danbred x Duroc Danbred	100	4
Lameness	Inflammatory	Male	F1 Danbred x Duroc Danbred	100	4
Lameness	Inflammatory	Male	F1 Danbred x Duroc Danbred	100	4
Lameness	Inflammatory	Male	F1 Danbred x Duroc Danbred	100	4
Tail biting	Tail biting	Male	F1 Danbred x Duroc Danbred	100	4
Lameness	Inflammatory	Male	F1 Danbred x Duroc Danbred	100	4
Lameness	Inflammatory	Male	F1 Danbred x Duroc Danbred	100	4
Tail biting	Tail biting	Male	F1 Danbred x Duroc Danbred	50	4
Tremors and immobility	Mixed	Male	F1 Danbred x Duroc Danbred	50	4
Lameness & tail biting	Inflammatory	Male	F1 Danbred x Duroc Danbred	50	4
Tail biting	Tail biting	Male	F1 Danbred x Duroc Danbred	50	4
Tail biting	Tail biting	Male	F1 Danbred x Duroc Danbred	50	4
Tail biting	Tail biting	Male	F1 Danbred x Duroc Danbred	50	4
Lameness & tail biting	Inflammatory	Male	F1 Danbred x Duroc Danbred	50	4
Tail biting	Tail biting	Male	F1 Danbred x Duroc Danbred	50	4
Abscesses	Inflammatory	Male	F1 Danbred x Duroc Danbred	50	4
Abscesses	Inflammatory	Male	F1 Danbred x Duroc Danbred	50	4
Lameness	Inflammatory	Male	F1 Danbred x Duroc Danbred	50	4
Tail biting	Tail biting	Male	F1 Danbred x Duroc Danbred	50	4
Fatigue & dyspnea	Respiratory	Male	F1 Danbred x Duroc Danbred	50	4
Dyspnea & Lameness	Mixed	Male	F1 Danbred x Duroc Danbred	50	4
Lameness	Inflammatory	Male	F1 Danbred x Duroc Danbred	50	4
Dyspnea	Respiratory	Male	F1 Danbred x Duroc Danbred	50	4
Lameness	Inflammatory	Male	F1 Danbred x Duroc Danbred	50	4
Superficial wounds	Inflammatory	Male	F1 Danbred x Duroc Danbred	50	4
Dyspnea & Lameness	Mixed	Male	F1 Danbred x Duroc Danbred	50	4
Growth retardation & abscessess	Mixed	Male	F1 Danbred x Duroc Danbred	50	4
Growth retardation	Respiratory	Male	F1 Danbred x Duroc Danbred	50	4
Abscessess and hernia	Inflammatory	Male	F1 Danbred x Duroc Danbred	50	4
Fatigue & dyspnea	Respiratory	Male	F1 Danbred x Duroc Danbred	50	4
Superficial wounds	Inflammatory	Male	F1 Danbred x Duroc Danbred	50	4
Fatigue & thigh inflammation	Mixed	Male	F1 Danbred x Duroc Danbred	50	4
Rectal prolapse	Gastrointestinal	Male	F1 Danbred x Duroc Danbred	50	4
Caugh	Respiratory	Male	F1 Danbred x Duroc Danbred	50	4
Cyanosis and immobility	Respiratory	Male	F1 Danbred x Duroc Danbred	50	4
Lameness	Inflammatory	Male	F1 Danbred x Duroc Danbred	50	4
Immobility & dyspnea	Respiratory	Male	F1 Danbred x Duroc Danbred	50	4
Growth retardation recovered	Respiratory	Male	F1 Danbred x Duroc Danbred	50	4
Diarrhea	Gastrointestinal	Male	F1 Danbred x Duroc Danbred	50	4
Diarrhea	Gastrointestinal	Male	F1 Danbred x Duroc Danbred	50	4
Diarrhea	Gastrointestinal	Male	F1 Danbred x Duroc Danbred	50	4
Tail biting & shaggy hair	Mixed	Female	F1 Danbred x Duroc Danbred	30	4
Growth retardation & shaggy hair	Mixed	Male	F1 Danbred x Duroc Danbred	20	4
Tail biting & growth retardation	Mixed	Male	F1 Danbred x Duroc Danbred	35	4
Dyspnea & growth retardation	Respiratory	Male	F1 Danbred x Duroc Danbred	15	4
Abscesses	Inflammatory	Female	F1 Danbred x Duroc Danbred	50	4
Dyspnea & Tail biting	Mixed	Male	F1 Danbred x Duroc Danbred	20	4
Tail biting & growth retardation	Mixed	Male	F1 Danbred x Duroc Danbred	30	4
Tail biting	Tail biting	Male	F1 Danbred x Duroc Danbred	40	4
Growth retardation	Respiratory	Male	F1 Danbred x Duroc Danbred	25	4
Lameness & diarrhea	Mixed	Male	F1 Danbred x Duroc Danbred	20	4
Tail biting & orchitis	Inflammatory	Male	F1 Danbred x Duroc Danbred	30	4
Dyspnea, growth retardation & tail biting chronic	Mixed	Male	F1 Danbred x Duroc Danbred	15	4
Growth retardation	Respiratory	Male	F1 Danbred x Duroc Danbred	15	4
Tail biting & paralytic	Inflammatory	Male	F1 Danbred x Duroc Danbred	30	4
Tail biting	Tail biting	Female	F1 Danbred x Duroc Danbred	25	4
Paralytic	Inflammatory	Male	F1 Danbred x Duroc Danbred	40	4
Tail biting	Tail biting	Male	F1 Danbred x Duroc Danbred	35	4
Tail biting	Tail biting	Male	F1 Danbred x Duroc Danbred	30	4
Growth retardation	Respiratory	Male	F1 Danbred x Duroc Danbred	25	4
Abscesses	Inflammatory	Male	F1 Danbred x Duroc Danbred	40	4
Dyspnea & growth retardation	Respiratory	Male	F1 Danbred x Duroc Danbred	20	4
Dyspnea & Lameness	Mixed	Male	F1 Danbred x Duroc Danbred	30	4
Tail biting, abscessess and lameness	Inflammatory	Male	F1 Danbred x Duroc Danbred	45	4
Lameness	Inflammatory	Male	F1 Danbred x Duroc Danbred	20	4
Tail biting	Tail biting	Male	F1 Danbred x Duroc Danbred	35	4
Tail biting & lameness	Inflammatory	Male	F1 Danbred x Duroc Danbred	40	4
Ear biting & necrotic	Inflammatory	Male	F1 Danbred x Duroc Danbred	30	4
Dyspnea & growth retardation	Respiratory	Male	F1 Danbred x Duroc Danbred	15	4
Dyspnea & Tail biting	Mixed	Male	F1 Danbred x Duroc Danbred	30	4
Dyspnea & Tail biting	Mixed	Male	F1 Danbred x Duroc Danbred	40	4
Dyspnea & Tail biting	Mixed	Male	F1 Danbred x Duroc Danbred	25	4
Dyspnea & growth retardation	Respiratory	Male	F1 Danbred x Duroc Danbred	10	4
Tail biting	Tail biting	Male	F1 Danbred x Duroc Danbred	35	4
Ear biting & necrotic	Inflammatory	Female	F1 Danbred x Duroc Danbred	25	4
Tail biting	Tail biting	Male	F1 Danbred x Duroc Danbred	50	4
Tail biting & paralytic	Inflammatory	Male	F1 Danbred x Duroc Danbred	50	4
Tail biting & lameness	Inflammatory	Male	F1 Danbred x Duroc Danbred	55	4
Hernia	Gastrointestinal	Female	F1 Danbred x Duroc Danbred	60	4
Hernia	Gastrointestinal	Male	F1 Danbred x Duroc Danbred	60	4
Hernia	Gastrointestinal	Female	F1 Danbred x Duroc Danbred	80	4
Abscessess	Inflammatory	Male	F1 Danbred x Duroc Danbred	30	4
Diarrhea	Gastrointestinal	Male	F1 Danbred x Duroc Danbred	40	4
Tail biting	Tail biting	Male	F1 Danbred x Duroc Danbred	55	4
Dyspnea, tail biting & lameness	Mixed	Male	F1 Danbred x Duroc Danbred	50	4
Tail biting	Tail biting	Male	F1 Danbred x Duroc Danbred	85	4
Tail biting	Tail biting	Male	F1 Danbred x Duroc Danbred	50	4
Diarrhea & tail biting	Mixed	Male	F1 Danbred x Duroc Danbred	110	4
Dyspnea & growth retardation	Respiratory	Male	F1 Danbred x Duroc Danbred	20	4
Dyspnea, growth retardation & raquitic	Respiratory	Male	F1 Danbred x Duroc Danbred	20	4
Dyspnea, growth retardation & tail biting	Mixed	Male	F1 Danbred x Duroc Danbred	30	4
Tail biting & lameness	Inflammatory	Male	F1 Danbred x Duroc Danbred	50	4
Tail biting	Tail biting	Male	F1 Danbred x Duroc Danbred	50	4
Tail biting	Tail biting	Male	F1 Danbred x Duroc Danbred	45	4
Dyspnea & growth retardation	Respiratory	Male	F1 Danbred x Duroc Danbred	20	4
Dyspnea & Tail biting	Mixed	Male	F1 Danbred x Duroc Danbred	25	4
Tail biting chronic	Tail biting	Male	F1 Danbred x Duroc Danbred	60	4
Growth retardation & eyelid edema	Mixed	Male	F1 Danbred x Duroc Danbred	25	4
Dyspnea & growth retardation	Respiratory	Male	F1 Danbred x Duroc Danbred	45	4
Tail biting	Tail biting	Male	F1 Danbred x Duroc Danbred	45	4
Tail biting	Tail biting	Male	F1 Danbred x Duroc Danbred	50	4
Ear biting & necrotic	Inflammatory	Male	F1 Danbred x Duroc Danbred	21	4
Tail biting, abscessess & eat biting	Inflammatory	Male	F1 Danbred x Duroc Danbred	40	4
Dyspnea & growth retardation	Respiratory	Male	F1 Danbred x Duroc Danbred	25	4
Abscesses	Inflammatory	Male	F1 Danbred x Duroc Danbred	90	4
Abscesses	Inflammatory	Male	F1 Danbred x Duroc Danbred	90	4
Diarrhea with blood	Gastrointestinal	Female	F1 Danbred x Duroc Danbred	75	5
Diarrhea with blood	Gastrointestinal	Female	F1 Danbred x Duroc Danbred	75	5
Diarrhea with blood	Gastrointestinal	Female	F1 Danbred x Duroc Danbred	75	5
Diarrhea with blood	Gastrointestinal	Female	F1 Danbred x Duroc Danbred	75	5
Lameness & abscesses in leg	Inflammatory	Female	F1 Danbred x Duroc Danbred	75	5
Diarrhea with blood	Gastrointestinal	Female	F1 Danbred x Duroc Danbred	75	5
Diarrhea with blood	Gastrointestinal	Female	F1 Danbred x Duroc Danbred	75	5
Diarrhea with blood	Gastrointestinal	Female	F1 Danbred x Duroc Danbred	75	5
Diarrhea with blood & gastric ulcer	Gastrointestinal	Female	F1 Danbred x Duroc Danbred	75	5
Lameness	Inflammatory	Female	F1 Danbred x Duroc Danbred	75	5
Lameness	Inflammatory	Female	F1 Danbred x Duroc Danbred	75	5
Growth retardation & lameness	Mixed	Female	F1 Danbred x Duroc Danbred	75	5
Growth retardation	Respiratory	Female	F1 Danbred x Duroc Danbred	75	5
Growth retardation	Respiratory	Female	F1 Danbred x Duroc Danbred	75	5
Growth retardation & shaggy hair & rheumy	Mixed	Male	F1 Danbred x Duroc Danbred	100	4
Tail biting	Inflammatory	Male	F1 Danbred x Duroc Danbred	100	4
Growth retardation & shaggy hair & tail biting & lameness	Mixed	Male	F1 Danbred x Duroc Danbred	100	4
Lameness & multi abscesses	Inflammatory	Male	F1 Danbred x Duroc Danbred	100	4
Growth retardation & lameness	Mixed	Male	F1 Danbred x Duroc Danbred	100	4
Lameness & ear necrosis	Inflammatory	Male	F1 Danbred x Duroc Danbred	100	4
Lameness	Inflammatory	Male	F1 Danbred x Duroc Danbred	100	4
Growth retardation & megacolon	Gastrointestinal	Male	F1 Danbred x Duroc Danbred	100	4
Growth retardation	Respiratory	Male	F1 Danbred x Duroc Danbred	100	4
Ear biting & necrotic	Inflammatory	Male	F1 Danbred x Duroc Danbred	100	4
Tail biting	Tail biting	Male	F1 Danbred x Duroc Danbred	100	4
Lameness	Inflammatory	Male	F1 Danbred x Duroc Danbred	100	4
Lameness & injuries	Inflammatory	Male	F1 Danbred x Duroc Danbred	70	4
Tail biting	Tail biting	Male	F1 Danbred x Duroc Danbred	70	4
Lameness	Inflammatory	Male	F1 Danbred x Duroc Danbred	70	4
Lameness	Inflammatory	Male	F1 Danbred x Duroc Danbred	70	4
Growth retardation	Respiratory	Male	F1 Danbred x Duroc Danbred	70	4
Tail biting	Tail biting	Male	F1 Danbred x Duroc Danbred	70	4
Growth retardation & fatigue & dysnea & ear biting	Mixed	Male	F1 Danbred x Duroc Danbred	70	4
Tail biting	Tail biting	Male	F1 Danbred x Duroc Danbred	70	4
Tail biting & eat biting	Inflammatory	Male	F1 Danbred x Duroc Danbred	70	4
Tail biting	Tail biting	Male	F1 Danbred x Duroc Danbred	70	4
Tail biting	Tail biting	Male	F1 Danbred x Duroc Danbred	70	4
Exudative epidermitis	Inflammatory	Male	F1 Danbred x Duroc Danbred	70	4
Tail biting	Tail biting	Male	F1 Danbred x Duroc Danbred	70	4
Tail biting	Tail biting	Male	F1 Danbred x Duroc Danbred	70	4
Lameness	Inflammatory	Male	F1 Danbred x Duroc Danbred	70	4
Tail biting & growth retardation & dyspnea	Mixed	Male	F1 Danbred x Duroc Danbred	70	4
Tail biting	Tail biting	Male	F1 Danbred x Duroc Danbred	70	4
Tail biting	Tail biting	Male	F1 Danbred x Duroc Danbred	70	4
Tail biting	Tail biting	Male	F1 Danbred x Duroc Danbred	70	4
Tail biting	Tail biting	Male	F1 Danbred x Duroc Danbred	70	4
Tail biting	Tail biting	Male	F1 Danbred x Duroc Danbred	70	4
Diarrhea	Gastrointestinal	Male	F1 Danbred x Duroc Danbred	7	3
Diarrhea	Gastrointestinal	Male	F1 Danbred x Duroc Danbred	7	3
Diarrhea	Gastrointestinal	Male	F1 Danbred x Duroc Danbred	7	3
Diarrhea	Gastrointestinal	Female	F1 Danbred x Duroc Danbred	7	3
Diarrhea	Gastrointestinal	Female	F1 Danbred x Duroc Danbred	7	3
Diarrhea	Gastrointestinal	Male	F1 Danbred x Duroc Danbred	7	3
Diarrhea	Gastrointestinal	Male	F1 Danbred x Duroc Danbred	7	3
Diarrhea	Gastrointestinal	Male	F1 Danbred x Duroc Danbred	7	3
Diarrhea	Gastrointestinal	Male	F1 Danbred x Duroc Danbred	7	3
Diarrhea	Gastrointestinal	Female	F1 Danbred x Duroc Danbred	7	3
Diarrhea	Gastrointestinal	Male	F1 Danbred x Duroc Danbred	7	3
Diarrhea	Gastrointestinal	Male	F1 Danbred x Duroc Danbred	7	3
Diarrhea	Gastrointestinal	Male	F1 Danbred x Duroc Danbred	7	3
Diarrhea	Gastrointestinal	Female	F1 Danbred x Duroc Danbred	7	3
Diarrhea	Gastrointestinal	Female	F1 Danbred x Duroc Danbred	7	3
Diarrhea	Gastrointestinal	Male	F1 Danbred x Duroc Danbred	7	3
Diarrhea	Gastrointestinal	Female	F1 Danbred x Duroc Danbred	7	3
Diarrhea	Gastrointestinal	Male	F1 Danbred x Duroc Danbred	7	3
Diarrhea	Gastrointestinal	Male	F1 Danbred x Duroc Danbred	7	3
Diarrhea	Gastrointestinal	Male	F1 Danbred x Duroc Danbred	7	3
Diarrhea	Gastrointestinal	Female	F1 Danbred x Duroc Danbred	7	3
Diarrhea	Gastrointestinal	Female	F1 Danbred x Duroc Danbred	7	3
Diarrhea	Gastrointestinal	Female	F1 Danbred x Duroc Danbred	7	3
Diarrhea	Gastrointestinal	Female	F1 Danbred x Duroc Danbred	7	3
Diarrhea	Gastrointestinal	Female	F1 Danbred x Duroc Danbred	7	3
Diarrhea	Gastrointestinal	Male	F1 Danbred x Duroc Danbred	7	3
Diarrhea	Gastrointestinal	Female	F1 Danbred x Duroc Danbred	7	3
Diarrhea	Gastrointestinal	Male	F1 Danbred x Duroc Danbred	7	3
Diarrhea	Gastrointestinal	Female	F1 Danbred x Duroc Danbred	7	3
Diarrhea	Gastrointestinal	Male	F1 Danbred x Duroc Danbred	7	3
Diarrhea	Gastrointestinal	Female	F1 Danbred x Duroc Danbred	7	3
Diarrhea	Gastrointestinal	Female	F1 Danbred x Duroc Danbred	7	3
Diarrhea	Gastrointestinal	Male	F1 Danbred x Duroc Danbred	7	3
Diarrhea	Gastrointestinal	Female	F1 Danbred x Duroc Danbred	7	3
Diarrhea with blood	Gastrointestinal	Male	F1 Danbred x Duroc Danbred	80	3
Diarrhea with blood	Gastrointestinal	Male	F1 Danbred x Duroc Danbred	80	3
Diarrhea with blood	Gastrointestinal	Male	F1 Danbred x Duroc Danbred	80	3
Diarrhea with blood	Gastrointestinal	Male	F1 Danbred x Duroc Danbred	80	3
Diarrhea with blood	Gastrointestinal	Male	F1 Danbred x Duroc Danbred	80	3
Diarrhea with blood	Gastrointestinal	Male	F1 Danbred x Duroc Danbred	80	3
Diarrhea with blood	Gastrointestinal	Male	F1 Danbred x Duroc Danbred	80	3
Diarrhea with blood	Gastrointestinal	Male	F1 Danbred x Duroc Danbred	80	3
Diarrhea with blood	Gastrointestinal	Male	F1 Danbred x Duroc Danbred	80	3
Diarrhea with blood	Gastrointestinal	Male	F1 Danbred x Duroc Danbred	80	3
Diarrhea green yelllow	Gastrointestinal	Male	F1 Danbred x Duroc Danbred	60	3
Diarrhea green yelllow	Gastrointestinal	Male	F1 Danbred x Duroc Danbred	60	3
Diarrhea green yelllow	Gastrointestinal	Male	F1 Danbred x Duroc Danbred	60	3
Diarrhea green yelllow	Gastrointestinal	Male	F1 Danbred x Duroc Danbred	60	3
Diarrhea green yelllow	Gastrointestinal	Male	F1 Danbred x Duroc Danbred	60	3
Diarrhea green yelllow	Gastrointestinal	Male	F1 Danbred x Duroc Danbred	60	3
Diarrhea green yelllow	Gastrointestinal	Male	F1 Danbred x Duroc Danbred	60	3
Diarrhea green yelllow	Gastrointestinal	Male	F1 Danbred x Duroc Danbred	60	3
Diarrhea green yelllow	Gastrointestinal	Male	F1 Danbred x Duroc Danbred	60	3
Diarrhea green yelllow	Gastrointestinal	Male	F1 Danbred x Duroc Danbred	60	3
Diarrhea green yelllow	Gastrointestinal	Male	F1 Danbred x Duroc Danbred	60	3
Diarrhea green yelllow	Gastrointestinal	Male	F1 Danbred x Duroc Danbred	60	3
Diarrhea green yelllow	Gastrointestinal	Male	F1 Danbred x Duroc Danbred	60	3
Diarrhea green yelllow	Gastrointestinal	Male	F1 Danbred x Duroc Danbred	60	3
Diarrhea green yelllow	Gastrointestinal	Male	F1 Danbred x Duroc Danbred	60	3
Diarrhea green yelllow	Gastrointestinal	Male	F1 Danbred x Duroc Danbred	60	3
Diarrhea green yelllow	Gastrointestinal	Male	F1 Danbred x Duroc Danbred	60	3
Diarrhea green yelllow	Gastrointestinal	Male	F1 Danbred x Duroc Danbred	60	3
Diarrhea green yelllow	Gastrointestinal	Male	F1 Danbred x Duroc Danbred	60	3
Diarrhea green yelllow	Gastrointestinal	Male	F1 Danbred x Duroc Danbred	60	3
Healthy	Health	Female	F1 Dambred x Duroc Dambred	88.88	6
Healthy	Health	Female	F1 Dambred x Duroc Dambred	88.88	6
Healthy	Health	Female	F1 Dambred x Duroc Dambred	88.88	6
Healthy	Health	Female	F1 Dambred x Duroc Dambred	88.88	6
Healthy	Health	Female	F1 Dambred x Duroc Dambred	88.88	6
Healthy	Health	Female	F1 Dambred x Duroc Dambred	88.88	6
Healthy	Health	Female	F1 Dambred x Duroc Dambred	88.88	6
Healthy	Health	Female	F1 Dambred x Duroc Dambred	88.88	6
Healthy	Health	Female	F1 Dambred x Duroc Dambred	88.88	6
Healthy	Health	Female	F1 Dambred x Duroc Dambred	88.88	6
Healthy	Health	Female	F1 Dambred x Duroc Dambred	88.88	6
Healthy	Health	Female	F1 Dambred x Duroc Dambred	88.88	6
Healthy	Health	Female	F1 Dambred x Duroc Dambred	88.88	6
Healthy	Health	Female	F1 Dambred x Duroc Dambred	88.88	6
Healthy	Health	Female	F1 Dambred x Duroc Dambred	88.88	6
Healthy	Health	Female	F1 Dambred x Duroc Dambred	88.88	6
Healthy	Health	Female	F1 Dambred x Duroc Dambred	88.88	6
Healthy	Health	Female	F1 Dambred x Duroc Dambred	88.88	6
Healthy	Health	Female	F1 Dambred x Duroc Dambred	88.88	6
Healthy	Health	Female	F1 Dambred x Duroc Dambred	88.88	6
Healthy	Health	Male	F1 Dambred x Duroc Dambred	96.84	6
Healthy	Health	Male	F1 Dambred x Duroc Dambred	96.84	6
Healthy	Health	Male	F1 Dambred x Duroc Dambred	96.84	6
Healthy	Health	Male	F1 Dambred x Duroc Dambred	96.84	6
Healthy	Health	Male	F1 Dambred x Duroc Dambred	96.84	6
Healthy	Health	Male	F1 Dambred x Duroc Dambred	96.84	6
Healthy	Health	Male	F1 Dambred x Duroc Dambred	96.84	6
Healthy	Health	Male	F1 Dambred x Duroc Dambred	96.84	6
Healthy	Health	Male	F1 Dambred x Duroc Dambred	96.84	6
Healthy	Health	Male	F1 Dambred x Duroc Dambred	96.84	6
Healthy	Health	Male	F1 Dambred x Duroc Dambred	96.84	6
Healthy	Health	Male	F1 Dambred x Duroc Dambred	96.84	6
Healthy	Health	Male	F1 Dambred x Duroc Dambred	96.84	6
Healthy	Health	Male	F1 Dambred x Duroc Dambred	96.84	6
Healthy	Health	Male	F1 Dambred x Duroc Dambred	96.84	6
Healthy	Health	Male	F1 Dambred x Duroc Dambred	96.84	6
Healthy	Health	Male	F1 Dambred x Duroc Dambred	96.84	6
Healthy	Health	Male	F1 Dambred x Duroc Dambred	96.84	6
Healthy	Health	Male	F1 Dambred x Duroc Dambred	96.84	6
Healthy	Health	Male	F1 Dambred x Duroc Dambred	96.84	6
Healthy	Health	Female	F1 Dambred x Duroc Dambred	88.88	6
Healthy	Health	Male	F1 Dambred x Duroc Dambred	96.84	6
Healthy	Health	Female	F1 Dambred x Duroc Dambred	90.26	7
Healthy	Health	Female	F1 Dambred x Duroc Dambred	90.26	7
Healthy	Health	Female	F1 Dambred x Duroc Dambred	90.26	7
Healthy	Health	Female	F1 Dambred x Duroc Dambred	90.26	7
Healthy	Health	Female	F1 Dambred x Duroc Dambred	90.26	7
Healthy	Health	Female	F1 Dambred x Duroc Dambred	90.26	7
Healthy	Health	Female	F1 Dambred x Duroc Dambred	90.26	7
Healthy	Health	Female	F1 Dambred x Duroc Dambred	90.26	7
Healthy	Health	Female	F1 Dambred x Duroc Dambred	90.26	7
Healthy	Health	Female	F1 Dambred x Duroc Dambred	90.26	7
Healthy	Health	Female	F1 Dambred x Duroc Dambred	90.26	7
Healthy	Health	Female	F1 Dambred x Duroc Dambred	90.26	7
Healthy	Health	Female	F1 Dambred x Duroc Dambred	90.26	7
Healthy	Health	Female	F1 Dambred x Duroc Dambred	90.26	7
Healthy	Health	Female	F1 Dambred x Duroc Dambred	90.26	7
Healthy	Health	Female	F1 Dambred x Duroc Dambred	90.26	7
Healthy	Health	Female	F1 Dambred x Duroc Dambred	90.26	7
Healthy	Health	Female	F1 Dambred x Duroc Dambred	90.26	7
Healthy	Health	Female	F1 Dambred x Duroc Dambred	90.26	7
Healthy	Health	Female	F1 Dambred x Duroc Dambred	90.26	7
Healthy	Health	Male	F1 Dambred x Duroc Dambred	102.7	7
Healthy	Health	Male	F1 Dambred x Duroc Dambred	102.7	7
Healthy	Health	Male	F1 Dambred x Duroc Dambred	102.7	7
Healthy	Health	Male	F1 Dambred x Duroc Dambred	102.7	7
Healthy	Health	Male	F1 Dambred x Duroc Dambred	102.7	7
Healthy	Health	Male	F1 Dambred x Duroc Dambred	102.7	7
Healthy	Health	Male	F1 Dambred x Duroc Dambred	102.7	7
Healthy	Health	Male	F1 Dambred x Duroc Dambred	102.7	7
Healthy	Health	Male	F1 Dambred x Duroc Dambred	102.7	7
Healthy	Health	Male	F1 Dambred x Duroc Dambred	102.7	7
Healthy	Health	Male	F1 Dambred x Duroc Dambred	102.7	7
Healthy	Health	Male	F1 Dambred x Duroc Dambred	102.7	7
Healthy	Health	Male	F1 Dambred x Duroc Dambred	102.7	7
Healthy	Health	Male	F1 Dambred x Duroc Dambred	102.7	7
Healthy	Health	Male	F1 Dambred x Duroc Dambred	102.7	7
Healthy	Health	Male	F1 Dambred x Duroc Dambred	102.7	7
Healthy	Health	Male	F1 Dambred x Duroc Dambred	102.7	7
Healthy	Health	Male	F1 Dambred x Duroc Dambred	102.7	7
Healthy	Health	Male	F1 Dambred x Duroc Dambred	102.7	7
Healthy	Health	Male	F1 Dambred x Duroc Dambred	102.7	7
Healthy	Health	Female	F1 Dambred x Duroc Dambred	90.26	7
Healthy	Health	Male	F1 Dambred x Duroc Dambred	102.7	7
Healthy	Health	Male	F1 Dambred x Duroc Dambred	59.33	8
Healthy	Health	Male	F1 Dambred x Duroc Dambred	59.33	8
Healthy	Health	Male	F1 Dambred x Duroc Dambred	59.33	8
Healthy	Health	Male	F1 Dambred x Duroc Dambred	59.33	8
Healthy	Health	Male	F1 Dambred x Duroc Dambred	59.33	8
Healthy	Health	Male	F1 Dambred x Duroc Dambred	59.33	8
Healthy	Health	Male	F1 Dambred x Duroc Dambred	59.33	8
Healthy	Health	Male	F1 Dambred x Duroc Dambred	59.33	8
Healthy	Health	Male	F1 Dambred x Duroc Dambred	59.33	8
Healthy	Health	Male	F1 Dambred x Duroc Dambred	59.33	8
Healthy	Health	Male	F1 Dambred x Duroc Dambred	59.33	8
Healthy	Health	Male	F1 Dambred x Duroc Dambred	59.33	8
Healthy	Health	Male	F1 Dambred x Duroc Dambred	59.33	8
Healthy	Health	Male	F1 Dambred x Duroc Dambred	59.33	8
Healthy	Health	Male	F1 Dambred x Duroc Dambred	59.33	8
Healthy	Health	Male	F1 Dambred x Duroc Dambred	59.33	8
Healthy	Health	Male	F1 Dambred x Duroc Dambred	59.33	8
Healthy	Health	Male	F1 Dambred x Duroc Dambred	59.33	8
Healthy	Health	Male	F1 Dambred x Duroc Dambred	59.33	8
Healthy	Health	Male	F1 Dambred x Duroc Dambred	59.33	8
Healthy	Health	Female	F1 Dambred x Duroc Dambred	54.74	8
Healthy	Health	Female	F1 Dambred x Duroc Dambred	54.74	8
Healthy	Health	Female	F1 Dambred x Duroc Dambred	54.74	8
Healthy	Health	Female	F1 Dambred x Duroc Dambred	54.74	8
Healthy	Health	Female	F1 Dambred x Duroc Dambred	54.74	8
Healthy	Health	Female	F1 Dambred x Duroc Dambred	54.74	8
Healthy	Health	Female	F1 Dambred x Duroc Dambred	54.74	8
Healthy	Health	Female	F1 Dambred x Duroc Dambred	54.74	8
Healthy	Health	Female	F1 Dambred x Duroc Dambred	54.74	8
Healthy	Health	Female	F1 Dambred x Duroc Dambred	54.74	8
Healthy	Health	Female	F1 Dambred x Duroc Dambred	54.74	8
Healthy	Health	Female	F1 Dambred x Duroc Dambred	54.74	8
Healthy	Health	Female	F1 Dambred x Duroc Dambred	54.74	8
Healthy	Health	Female	F1 Dambred x Duroc Dambred	54.74	8
Healthy	Health	Female	F1 Dambred x Duroc Dambred	54.74	8
Healthy	Health	Female	F1 Dambred x Duroc Dambred	54.74	8
Healthy	Health	Female	F1 Dambred x Duroc Dambred	54.74	8
Healthy	Health	Female	F1 Dambred x Duroc Dambred	54.74	8
Healthy	Health	Female	F1 Dambred x Duroc Dambred	54.74	8
Healthy	Health	Female	F1 Dambred x Duroc Dambred	54.74	8
Healthy	Health	Male	F1 Dambred x Duroc Dambred	59.33	8
Healthy	Health	Male	F1 Dambred x Duroc Dambred	60.33	8
Healthy	Health	Male	F1 Dambred x Duroc Dambred	61.33	8
Healthy	Health	Female	F1 Dambred x Duroc Dambred	54.74	8
Healthy	Health	Female	F1 Dambred x Duroc Dambred	54.74	8
Healthy	Health	Male	F1 Dambred x Duroc Dambred	115	9
Healthy	Health	Male	F1 Dambred x Duroc Dambred	115	9
Healthy	Health	Male	F1 Dambred x Duroc Dambred	115	9
Healthy	Health	Male	F1 Dambred x Duroc Dambred	115	9
Healthy	Health	Male	F1 Dambred x Duroc Dambred	115	9
Healthy	Health	Male	F1 Dambred x Duroc Dambred	115	9
Healthy	Health	Male	F1 Dambred x Duroc Dambred	115	9
Healthy	Health	Male	F1 Dambred x Duroc Dambred	115	9
Healthy	Health	Male	F1 Dambred x Duroc Dambred	115	9
Healthy	Health	Male	F1 Dambred x Duroc Dambred	115	9
Healthy	Health	Male	F1 Dambred x Duroc Dambred	115	9
Healthy	Health	Male	F1 Dambred x Duroc Dambred	115	9
Healthy	Health	Male	F1 Dambred x Duroc Dambred	115	9
Healthy	Health	Male	F1 Dambred x Duroc Dambred	115	9
Healthy	Health	Male	F1 Dambred x Duroc Dambred	115	9
Healthy	Health	Male	F1 Dambred x Duroc Dambred	115	9
Healthy	Health	Male	F1 Dambred x Duroc Dambred	115	9
Healthy	Health	Male	F1 Dambred x Duroc Dambred	115	9
Healthy	Health	Male	F1 Dambred x Duroc Dambred	115	9
Healthy	Health	Male	F1 Dambred x Duroc Dambred	115	9
Healthy	Health	Female	F1 Dambred x Duroc Dambred	115	9
Healthy	Health	Female	F1 Dambred x Duroc Dambred	115	9
Healthy	Health	Female	F1 Dambred x Duroc Dambred	115	9
Healthy	Health	Female	F1 Dambred x Duroc Dambred	115	9
Healthy	Health	Female	F1 Dambred x Duroc Dambred	115	9
Healthy	Health	Female	F1 Dambred x Duroc Dambred	115	9
Healthy	Health	Female	F1 Dambred x Duroc Dambred	115	9
Healthy	Health	Female	F1 Dambred x Duroc Dambred	115	9
Healthy	Health	Female	F1 Dambred x Duroc Dambred	115	9
Healthy	Health	Female	F1 Dambred x Duroc Dambred	115	9
Healthy	Health	Female	F1 Dambred x Duroc Dambred	115	9
Healthy	Health	Female	F1 Dambred x Duroc Dambred	115	9
Healthy	Health	Female	F1 Dambred x Duroc Dambred	115	9
Healthy	Health	Female	F1 Dambred x Duroc Dambred	115	9
Healthy	Health	Female	F1 Dambred x Duroc Dambred	115	9
Healthy	Health	Female	F1 Dambred x Duroc Dambred	115	9
Healthy	Health	Female	F1 Dambred x Duroc Dambred	115	9
Healthy	Health	Female	F1 Dambred x Duroc Dambred	115	9
Healthy	Health	Female	F1 Dambred x Duroc Dambred	115	9
Healthy	Health	Female	F1 Dambred x Duroc Dambred	115	9
Healthy	Health	Male	F1 Dambred x Duroc Dambred	54	10
Healthy	Health	Male	F1 Dambred x Duroc Dambred	54	10
Healthy	Health	Male	F1 Dambred x Duroc Dambred	54	10
Healthy	Health	Male	F1 Dambred x Duroc Dambred	54	10
Healthy	Health	Male	F1 Dambred x Duroc Dambred	54	10
Healthy	Health	Male	F1 Dambred x Duroc Dambred	54	10
Healthy	Health	Male	F1 Dambred x Duroc Dambred	54	10
Healthy	Health	Male	F1 Dambred x Duroc Dambred	54	10
Healthy	Health	Male	F1 Dambred x Duroc Dambred	54	10
Healthy	Health	Male	F1 Dambred x Duroc Dambred	54	10
Healthy	Health	Male	F1 Dambred x Duroc Dambred	54	10
Healthy	Health	Male	F1 Dambred x Duroc Dambred	54	10
Healthy	Health	Male	F1 Dambred x Duroc Dambred	54	10
Healthy	Health	Male	F1 Dambred x Duroc Dambred	54	10
Healthy	Health	Male	F1 Dambred x Duroc Dambred	54	10
Healthy	Health	Male	F1 Dambred x Duroc Dambred	54	10
Healthy	Health	Male	F1 Dambred x Duroc Dambred	54	10
Healthy	Health	Male	F1 Dambred x Duroc Dambred	54	10
Healthy	Health	Male	F1 Dambred x Duroc Dambred	54	10
Healthy	Health	Male	F1 Dambred x Duroc Dambred	54	10
Healthy	Health	Female	F1 Dambred x Duroc Dambred	54	10
Healthy	Health	Female	F1 Dambred x Duroc Dambred	54	10
Healthy	Health	Female	F1 Dambred x Duroc Dambred	54	10
Healthy	Health	Female	F1 Dambred x Duroc Dambred	54	10
Healthy	Health	Female	F1 Dambred x Duroc Dambred	54	10
Healthy	Health	Female	F1 Dambred x Duroc Dambred	54	10
Healthy	Health	Female	F1 Dambred x Duroc Dambred	54	10
Healthy	Health	Female	F1 Dambred x Duroc Dambred	54	10
Healthy	Health	Female	F1 Dambred x Duroc Dambred	54	10
Healthy	Health	Female	F1 Dambred x Duroc Dambred	54	10
Healthy	Health	Female	F1 Dambred x Duroc Dambred	54	10
Healthy	Health	Female	F1 Dambred x Duroc Dambred	54	10
Healthy	Health	Female	F1 Dambred x Duroc Dambred	54	10
Healthy	Health	Female	F1 Dambred x Duroc Dambred	54	10
Healthy	Health	Female	F1 Dambred x Duroc Dambred	54	10
Healthy	Health	Female	F1 Dambred x Duroc Dambred	54	10
Healthy	Health	Female	F1 Dambred x Duroc Dambred	54	10
Healthy	Health	Female	F1 Dambred x Duroc Dambred	54	10
Healthy	Health	Female	F1 Dambred x Duroc Dambred	54	10
Healthy	Health	Female	F1 Dambred x Duroc Dambred	54	10
Healthy	Health	Male	F1 Dambred x Duroc Dambred	54	10
Healthy	Health	Female	F1 Dambred x Duroc Dambred	55	10
Healthy	Health	Female	F1 Dambred x Duroc Dambred	56	10
Healthy	Health	Female	F1 Dambred x Duroc Dambred	57	10
Healthy	Health	Female	F1 Dambred x Duroc Dambred	72.15	11
Healthy	Health	Female	F1 Dambred x Duroc Dambred	72.15	11
Healthy	Health	Female	F1 Dambred x Duroc Dambred	72.15	11
Healthy	Health	Female	F1 Dambred x Duroc Dambred	72.15	11
Healthy	Health	Female	F1 Dambred x Duroc Dambred	72.15	11
Healthy	Health	Female	F1 Dambred x Duroc Dambred	72.15	11
Healthy	Health	Female	F1 Dambred x Duroc Dambred	72.15	11
Healthy	Health	Female	F1 Dambred x Duroc Dambred	72.15	11
Healthy	Health	Female	F1 Dambred x Duroc Dambred	72.15	11
Healthy	Health	Female	F1 Dambred x Duroc Dambred	72.15	11
Healthy	Health	Female	F1 Dambred x Duroc Dambred	72.15	11
Healthy	Health	Female	F1 Dambred x Duroc Dambred	72.15	11
Healthy	Health	Female	F1 Dambred x Duroc Dambred	72.15	11
Healthy	Health	Female	F1 Dambred x Duroc Dambred	72.15	11
Healthy	Health	Female	F1 Dambred x Duroc Dambred	72.15	11
Healthy	Health	Female	F1 Dambred x Duroc Dambred	72.15	11
Healthy	Health	Female	F1 Dambred x Duroc Dambred	72.15	11
Healthy	Health	Female	F1 Dambred x Duroc Dambred	72.15	11
Healthy	Health	Female	F1 Dambred x Duroc Dambred	72.15	11
Healthy	Health	Female	F1 Dambred x Duroc Dambred	72.15	11
Healthy	Health	Male	F1 Dambred x Duroc Dambred	78.8	11
Healthy	Health	Male	F1 Dambred x Duroc Dambred	78.8	11
Healthy	Health	Male	F1 Dambred x Duroc Dambred	78.8	11
Healthy	Health	Male	F1 Dambred x Duroc Dambred	78.8	11
Healthy	Health	Male	F1 Dambred x Duroc Dambred	78.8	11
Healthy	Health	Male	F1 Dambred x Duroc Dambred	78.8	11
Healthy	Health	Male	F1 Dambred x Duroc Dambred	78.8	11
Healthy	Health	Male	F1 Dambred x Duroc Dambred	78.8	11
Healthy	Health	Male	F1 Dambred x Duroc Dambred	78.8	11
Healthy	Health	Male	F1 Dambred x Duroc Dambred	78.8	11
Healthy	Health	Male	F1 Dambred x Duroc Dambred	78.8	11
Healthy	Health	Male	F1 Dambred x Duroc Dambred	78.8	11
Healthy	Health	Male	F1 Dambred x Duroc Dambred	78.8	11
Healthy	Health	Male	F1 Dambred x Duroc Dambred	78.8	11
Healthy	Health	Male	F1 Dambred x Duroc Dambred	78.8	11
Healthy	Health	Male	F1 Dambred x Duroc Dambred	78.8	11
Healthy	Health	Male	F1 Dambred x Duroc Dambred	78.8	11
Healthy	Health	Male	F1 Dambred x Duroc Dambred	78.8	11
Healthy	Health	Male	F1 Dambred x Duroc Dambred	78.8	11
Healthy	Health	Male	F1 Dambred x Duroc Dambred	78.8	11
Healthy	Health	Female	F1 Dambred x Duroc Dambred	72.15	11
Healthy	Health	Female	F1 Dambred x Duroc Dambred	73.15	11
